# Supplementary material for: The phylogenetic signal of species co-occurrence in high-diversity shrublands: different patterns for fire-killed and fire-resistant species
Source: BMC Ecol. 2012 Sep 27;12:21. doi: 10.1186/1472-6785-12-21 (PMC3485096; doi:10.1186/1472-6785-12-21)
Supplement: Additional file 1 — Species x sites matrices. [file 1472-6785-12-21-S1.xlsx]

## Sheet: 20 x 20m plots
Appendix 1. Species x sites matrices. Values for 20 x 20m plots are population density (individuals per square metre). Values for 200x200m plots are the mean density recorded within the four 20x20m plots.
site name	Banksia_attenuata	Banksia_baueri	Banksia_blechnifolia	Banksia_caleyi	Banksia_coccinea	Banksia_gardneri	Banksia_hiemalis	Banksia_lemanniana	Banksia_nutans_var_cernuella	Banksia_repens	Banksia_sphaerocarpa_var_caesia	Banksia_sphaerocarpa_var_sphaerocarpa	Banksia_violacea	Banksia_arctotidis	Banksia_armata	Banksia_pellaeifolia	Banksia_brunnea	Banksia_cirsioides	Banksia_densa_var_parva	Banksia_cuneata	Banksia_drummondi_subsp_drummondi	Banksia_erythrocephala	Banksia_falcata	Banksia_rufa_subsp_obliquolobia	Banksia_rufa_subsp_chelomacarpa	Banksia_rufa_subsp_rufa	Banksia_hirsuta	Banksia_alliacea	Banksia_nivea_subsp_nivea	Banksia_obtusa	Banksia_octotriginta	Banksia_pallida	Banksia_plumosa_subsp_plumosa	Banksia_pteridifolia_subsp_pteridifolia	Banksia_heliantha	Banksia_sessilis	Banksia_tenuis_var_reptans	Banksia_tenuis_var_tenuis	Banksia_xylothemelia
NK1_NW	0	0	0	0	0	0	0	0	0	0	0.035	0	0	0	0	0	0	0	0	0	0	0.0475	0	0	0.0025	0.2525	0	0	0	0	0	0.165	0	0	0	0	0	0	0
NK1_NE	0	0	0	0	0	0	0	0	0	0	0	0	0	0	0	0	0	0	0	0	0	0.12	0	0	0.0375	0.145	0	0	0	0	0	0.0575	0	0	0	0	0	0	0
NK1_SE	0	0	0	0	0	0	0	0	0	0	0.0075	0	0	0	0	0	0	0	0	0	0	0.0625	0	0	0.0075	0.245	0	0	0	0	0	0.075	0	0	0	0	0	0	0
NK1_SW	0	0	0	0	0	0	0	0	0	0	0.0025	0	0	0	0	0	0	0	0	0	0	0.0675	0	0	0	0.2625	0	0	0	0	0	0.0775	0	0	0	0	0	0	0
DU1_NW	0	0	0	0	0	0	0	0	0	0	0	0	0.055	0	0	0	0	0	0	0	0	0.23	0	0.0725	0	0	0	0	0	0	0	0.325	0	0	0	0	0	0	0
DU1_NE	0	0	0	0	0	0	0	0	0	0	0	0	0.06	0	0	0	0	0	0	0	0	0.1725	0	0.0375	0	0	0	0	0	0	0	0.1925	0	0	0	0	0	0	0
DU1_SE	0	0	0	0	0	0	0	0	0	0	0	0	0.055	0	0	0	0	0	0	0	0	0.175	0	0.04	0	0	0	0	0	0	0	0.175	0	0	0	0	0	0	0
DU1_SW	0	0	0	0	0	0	0	0	0	0	0	0	0.06	0	0	0	0	0	0	0	0	0.18	0	0.05	0	0	0	0	0	0	0	0.235	0	0	0	0	0	0	0
DU2_NW	0	0	0	0	0	0	0	0	0	0	0	0	0.035	0	0	0	0	0	0	0	0	0.005	0	0	0	0	0	0	0	0	0	0	0	0	0	0	0	0	0.025
DU2_NE	0	0	0	0	0	0	0	0	0	0	0	0	0.04	0	0	0	0	0	0	0	0	0.02	0	0	0	0	0	0	0	0	0	0	0	0	0	0	0	0	0.045
DU2_SE	0	0	0	0	0	0	0	0	0	0	0	0	0.0375	0	0	0	0	0	0	0	0	0.0875	0	0.01	0	0	0	0	0	0	0	0	0	0	0	0	0	0	0.03
DU2_SW	0	0	0	0	0	0	0	0	0	0	0	0	0.0025	0	0	0	0	0	0	0	0	0.0025	0	0	0	0	0	0	0	0	0	0	0	0	0	0	0	0	0.085
DU3_NW	0	0	0	0	0	0	0	0	0	0	0	0	0.0075	0	0	0	0	0	0	0	0	0.0525	0	0.0375	0	0	0	0	0	0	0	0.0025	0	0.005	0	0	0	0	0.055
DU3_NE	0	0	0	0	0	0	0	0	0	0	0	0	0.0025	0	0	0	0	0	0	0	0	0.01	0	0.015	0	0	0	0	0	0	0	0	0	0	0	0	0	0	0.055
DU3_SE	0	0	0	0	0	0	0	0	0	0	0	0	0	0	0	0	0	0	0	0	0	0	0	0	0	0	0	0	0	0	0	0	0	0	0	0	0	0	0.0675
DU3_SW	0	0	0	0	0	0	0	0	0	0	0	0	0.0975	0	0	0	0	0	0	0	0	0.1975	0	0.0425	0	0	0	0	0	0	0	0.09	0	0.0075	0	0	0	0	0.0125
DR1_NW	0	0	0	0	0	0	0	0	0	0	0.015	0	0.07	0	0	0	0	0	0	0	0	0	0	0	0.0075	0	0	0	0	0	0	0.005	0	0	0	0	0	0	0
DR1_NE	0	0	0	0	0	0	0	0	0	0	0.0025	0	0.0575	0	0	0	0	0	0	0	0	0	0	0	0	0	0	0	0	0	0	0.0025	0	0	0	0	0	0	0
DR1_SE	0	0	0	0	0	0	0	0	0	0	0	0	0.0625	0	0	0	0	0	0	0	0	0	0	0	0	0	0	0	0	0	0	0	0	0	0	0	0	0	0
DR1_SW	0	0	0	0	0	0	0	0	0	0	0.0025	0	0.095	0	0	0	0	0	0	0	0	0	0	0	0	0	0	0	0	0	0	0.0025	0	0	0	0	0	0	0
DR2_NW	0	0	0	0	0	0	0	0	0	0	0.035	0	0.06	0	0	0	0	0	0	0	0	0.0325	0	0	0.02	0	0	0	0	0	0	0.0075	0	0	0	0	0	0	0
DR2_NE	0	0	0	0	0	0	0	0	0	0	0	0	0.09	0	0	0	0	0	0	0	0	0.0025	0	0	0.135	0	0	0	0	0	0	0.01	0	0	0	0	0	0	0
DR2_SE	0	0	0	0	0	0	0	0	0	0	0.06	0	0.0975	0	0	0	0	0	0	0	0	0.2325	0	0	0.03	0	0	0	0	0	0	0.0075	0	0	0	0	0	0	0
DR2_SW	0	0	0	0	0	0	0	0	0	0	0.08	0	0.1275	0	0	0	0	0	0	0	0	0.2225	0	0	0	0	0	0	0	0	0	0.0375	0	0	0	0	0	0	0
DR3_NW	0	0	0	0	0	0	0	0	0	0	0.0425	0	0.025	0	0	0	0	0	0	0	0	0.07	0	0	0	0	0	0	0	0	0.0075	0.0075	0	0	0	0	0	0	0
DR3_NE	0	0	0	0	0	0	0	0	0	0	0.04	0	0.0075	0	0	0	0	0	0	0	0	0.04	0	0	0	0	0	0	0	0	0	0	0	0	0	0	0	0	0
DR3_SE	0	0	0	0	0	0	0	0	0	0	0.05	0	0.01	0	0	0	0	0	0	0	0	0.0375	0	0	0	0	0	0	0	0	0	0.025	0	0	0	0	0	0	0
DR3_SW	0	0	0	0	0	0	0	0	0	0	0.04	0	0.0275	0	0	0	0	0	0	0	0	0.05	0	0	0	0	0	0	0	0	0	0	0	0	0	0	0	0	0
LM1_NW	0	0.0625	0	0	0	0	0	0	0	0	0	0	0.0275	0	0	0	0	0	0	0.1075	0	0.085	0	0.075	0	0	0	0	0	0	0	0	0	0.11	0	0	0	0	0
LM1_NE	0	0.1	0	0	0	0	0	0	0	0	0	0	0.0175	0	0	0	0	0	0	0.07	0	0.2125	0	0.14	0	0	0	0	0	0	0	0	0	0.0875	0	0	0	0	0
LM1_SE	0	0.16	0	0	0	0	0	0	0	0	0	0	0.0175	0	0	0	0	0	0	0.125	0	0.17	0	0.1525	0	0	0	0	0	0	0	0	0	0.075	0	0	0	0	0
LM1_SW	0	0.0825	0	0	0	0	0	0	0	0	0	0	0.005	0	0	0	0	0	0	0.14	0	0.075	0	0.165	0	0	0	0	0	0	0	0	0	0.1	0	0	0	0	0
LM2_NW	0	0.0325	0	0	0	0	0	0	0	0	0	0	0.09	0	0	0	0	0	0	0.015	0	0.235	0	0.08	0	0	0	0	0	0	0	0.0075	0	0.0425	0	0	0	0	0
LM2_NE	0	0.025	0	0	0	0	0	0	0	0	0	0	0.095	0	0	0	0	0	0	0.0125	0	0.245	0	0.1	0	0	0	0	0	0	0	0.0375	0	0.0725	0	0	0	0	0
LM2_SE	0	0.0075	0	0	0	0	0	0	0	0	0	0	0.1225	0	0	0	0	0	0	0.0025	0	0.1475	0	0.0625	0	0	0	0	0	0	0	0	0	0.0575	0	0	0	0	0
LM2_SW	0	0.0625	0	0	0	0	0	0	0	0	0	0	0.1225	0	0	0	0	0	0	0.05	0	0.225	0	0.08	0	0	0	0	0	0	0	0	0	0.0625	0	0	0	0	0
FE1_NW	0	0	0	0	0	0	0	0	0	0	0	0	0	0.03	0	0	0	0.025	0	0.0025	0	0	0	0	0	0	0	0	0	0	0	0	0	0	0	0	0.01	0	0
FE1_NE	0	0	0	0	0	0	0.0325	0	0	0	0	0	0	0.01	0	0	0	0.0975	0	0	0	0	0	0	0	0	0	0	0	0	0	0	0	0	0	0	0	0	0
FE1_SE	0	0	0	0	0	0	0.03	0	0	0	0	0	0	0.04	0	0	0	0.055	0	0	0	0	0	0	0	0	0	0	0	0	0	0	0	0	0	0	0	0	0
FE1_SW	0	0	0	0	0	0	0.035	0	0	0	0	0	0	0.025	0	0	0	1.3625	0	0.0275	0	0	0	0	0	0	0	0	0	0	0	0	0	0.02	0	0	0.0025	0	0
FE2_NW	0	0	0	0	0	0	0	0.015	0	0.015	0	0	0.1	0	0	0	0	0	0	0	0	0	0.0125	0	0	0	0	0	0	0	0	0	0.1	0	0.635	0	0	0	0
FE2_NE	0	0	0	0	0	0	0	0.01	0	0.05	0	0	0.0975	0	0	0	0	0	0	0	0	0	0.0125	0	0	0	0	0	0	0	0	0	0.085	0	0.39	0	0	0	0
FE2_SE	0	0	0	0	0	0	0	0	0	0.075	0	0	0.1075	0	0	0	0	0	0	0	0	0	0.005	0	0	0	0	0	0	0	0	0	0.0275	0	0.0075	0	0	0	0
FE2_SW	0	0	0	0	0	0	0	0.01	0	0.0125	0	0	0.0925	0	0	0	0	0	0	0	0	0	0.0175	0	0	0	0	0	0	0	0	0	0.095	0	0.5175	0	0	0	0
FE3_NW	0	0	0	0	0	0	0.055	0.0025	0	0.075	0	0	0.0875	0	0	0	0	0	0	0.005	0	0	0.11	0	0	0	0	0	0	0.01	0	0	0	0.0075	0	0	0	0	0
FE3_NE	0	0	0	0	0	0	0.025	0	0	0.095	0	0	0.0525	0	0	0	0	0	0	0.0025	0	0	0.01	0	0	0	0	0	0	0.0025	0	0	0	0	0	0	0	0	0
FE3_SE	0	0	0	0	0	0	0.01	0	0	0.005	0	0	0.0475	0	0	0	0	0	0	0.045	0	0	0.0425	0	0	0	0	0	0	0	0	0	0	0.0025	0	0	0	0	0
FE3_SW	0	0	0	0	0	0	0.04	0	0	0	0	0	0.08	0	0	0	0	0	0	0.02	0	0	0.1325	0	0	0	0	0	0	0	0	0	0.005	0.005	0	0	0	0	0
FE4_NW	0	0	0	0	0	0	0.06	0	0	0.1275	0	0	0.225	0	0	0	0	0	0	0	0	0	0	0	0	0	0	0	0	0.0325	0	0	0	0	0	0	0	0	0
FE4_NE	0	0	0	0	0	0	0.045	0	0	0	0	0	0.095	0	0	0	0	0.01	0	0	0	0	0.0775	0	0	0	0	0	0	0.0075	0	0	0	0.01	0	0	0	0	0
FE4_SE	0	0	0	0	0	0	0.06	0	0	0	0	0	0.0925	0	0	0	0	0	0	0	0	0	0.04	0	0	0	0	0	0	0.0325	0	0	0	0.0025	0	0	0	0	0
FE4_SW	0	0	0	0	0	0	0.045	0.0025	0	0.0025	0	0	0.0825	0	0	0	0	0	0	0	0	0	0.0225	0	0	0	0	0	0	0.025	0	0	0	0.015	0	0	0	0	0
FE5_NW	0	0	0	0	0	0	0	0	0	0	0	0	0.0275	0.03	0	0	0	0.57	0	0	0	0	0.005	0	0	0	0	0	0	0	0	0	0	0	0	0	0	0	0
FE5_NE	0	0	0	0	0	0	0	0	0	0	0	0	0.0075	0.04	0	0	0	0.0775	0	0	0	0	0	0	0	0	0	0	0	0	0	0	0	0	0	0	0	0	0
FE5_SE	0	0	0	0	0	0	0	0.0025	0	0	0	0	0.1175	0	0	0	0	0.57	0	0	0	0	0	0	0	0	0	0	0	0.095	0	0	0	0	0	0	0	0	0
FE5_SW	0	0	0	0	0	0	0	0	0	0	0	0	0.1175	0.0025	0	0	0	0.1425	0	0	0	0	0	0	0	0	0	0	0	0	0	0	0	0	0	0	0	0	0
FE6_NW	0	0	0	0	0	0	0.0775	0.0025	0	0.08	0	0	0.0375	0	0	0	0	0.0025	0	0	0	0	0.0075	0	0	0	0	0	0	0.0075	0	0	0	0.0125	0	0	0	0	0
FE6_NE	0	0	0	0	0	0	0.09	0	0	0.15	0	0	0.0625	0	0	0	0	0	0	0	0	0	0	0	0	0	0	0	0	0	0	0	0	0.015	0	0	0	0	0
FE6_SE	0	0	0	0	0	0	0.03	0	0	0.2	0	0	0.05	0	0	0	0	0	0	0	0	0	0	0	0	0	0	0	0	0.0225	0	0	0	0	0	0	0	0	0
FE6_SW	0	0	0	0	0	0	0.13	0	0	0	0	0	0.03	0	0	0	0	0	0	0	0	0	0.0375	0	0	0	0	0	0	0.005	0	0	0	0.06	0	0	0	0	0
FW1_NW	0	0	0	0.0075	0	0	0	0	0	0	0	0	0	0.0025	0	0	0	0.2475	0	0	0	0	0	0	0	0	0	0	0	0	0	0	0	0	0	0	0.0025	0	0
FW1_NE	0	0	0	0	0	0	0	0	0	0	0	0	0	0.025	0	0	0	0.0175	0	0	0	0	0	0	0	0	0	0	0	0	0	0	0	0	0	0	0	0	0
FW1_SE	0	0	0	0	0	0	0	0	0	0	0	0	0	0.0225	0	0	0	0.145	0	0	0	0	0	0	0	0	0	0.02	0	0	0	0	0	0	0	0	0	0	0
FW1_SW	0	0	0	0.0075	0	0	0	0	0	0	0	0	0	0	0	0	0	0.0125	0	0	0	0	0	0	0	0	0	0.0375	0	0	0	0	0	0	0	0	0.0175	0	0
FW2_NW	0	0	0	0	0	0	0	0.0925	0	0	0	0	0	0	0	0	0	0	0	0	0	0	0.0125	0	0	0	0	0.0675	0	0	0	0	0	0	0	0	0.09	0	0
FW2_NE	0	0	0	0	0	0	0	0.1325	0	0	0	0	0	0	0	0	0	0	0	0	0	0	0.015	0	0	0	0	0.015	0	0	0	0	0	0	0	0	0.0975	0	0
FW2_SE	0	0	0	0	0	0	0	0.145	0	0	0	0	0	0	0	0	0	0	0	0	0	0	0	0	0	0	0	0.035	0	0	0	0	0	0	0	0	0.0625	0	0
FW2_SW	0	0	0	0	0	0	0	0.065	0	0	0	0	0	0	0	0	0	0	0	0	0	0	0.0025	0	0	0	0	0.025	0	0	0	0	0	0	0	0	0.0425	0	0
FW3_NW	0	0	0	0	0	0	0	0.0875	0.0025	0	0	0	0	0	0	0	0	0	0	0	0	0	0.0125	0	0	0	0	0.0525	0	0	0	0	0	0	0	0	0.065	0	0
FW3_NE	0	0	0	0	0	0	0	0.2175	0	0	0	0	0	0	0	0	0	0	0	0	0	0	0.0075	0	0	0	0	0.045	0	0	0	0	0	0	0	0	0.03	0	0
FW3_SE	0	0	0	0	0	0	0	0.1175	0.0025	0	0	0	0	0	0	0	0	0	0	0	0	0	0.025	0	0	0	0	0.1025	0	0	0	0	0.0125	0	0	0	0.1725	0	0
FW3_SW	0	0	0	0	0	0	0	0.1375	0	0	0	0	0	0	0	0	0	0	0	0	0	0	0	0	0	0	0	0.0675	0	0	0	0	0	0	0	0	0.0725	0	0
FW4_NW	0	0	0	0	0	0	0.025	0.0175	0.0375	0.005	0	0	0	0	0	0	0.0025	0.06	0	0.075	0	0	0.045	0	0	0	0	0	0	0	0	0	0.3425	0	0	0	0.0775	0	0
FW4_NE	0	0	0	0	0	0	0.015	0.01	0.03	0	0	0	0	0	0	0	0.0025	0	0	0	0	0	0.0025	0	0	0	0	0	0	0	0	0	0.0225	0	0	0	0.0025	0	0
FW4_SE	0	0	0	0	0	0	0.025	0.005	0.0075	0.0625	0	0	0.02	0	0	0	0.0225	0	0	0.0125	0	0	0.01	0	0	0	0	0	0	0	0	0	0.0875	0	0	0	0.0225	0	0
FW4_SW	0	0	0	0	0	0	0	0.0475	0.0025	0	0	0	0	0	0	0	0	0.215	0	0.0125	0	0	0.04	0	0	0	0	0	0	0	0	0	0.1775	0	0	0	0.1375	0	0
FW5_NW	0	0	0	0	0	0	0	0.1025	0.1425	0	0	0	0	0	0	0	0	0	0	0	0	0	0.0475	0	0	0	0	0.03	0	0	0	0	0.135	0	0	0	0.1625	0	0
FW5_NE	0	0	0	0	0	0	0	0.0475	0.05	0	0	0	0	0	0	0	0	0	0	0	0	0	0.04	0	0	0	0	0.01	0	0	0	0	0.24	0	0	0	0.1675	0	0
FW5_SE	0	0	0	0	0	0	0	0.0775	0.1175	0	0	0	0	0	0	0	0	0	0	0	0	0	0.0175	0	0	0	0	0.02	0	0	0	0	0.1875	0	0	0	0.125	0	0
FW5_SW	0	0	0	0	0	0	0	0.0675	0.08	0	0	0	0	0	0	0	0	0	0	0	0	0	0.02	0	0	0	0	0.015	0	0	0	0	0.1625	0	0	0	0.145	0	0
FW6_NW	0.0825	0	0	0	0	0	0.0075	0	0.0975	0	0	0	0	0	0	0	0	0	0	0	0	0	0	0	0	0	0	0	0	0	0	0	0.02	0	0	0	0	0	0
FW6_NE	0.0175	0.0075	0	0	0	0	0.0275	0	0.0575	0	0	0	0	0	0	0	0.005	0	0	0	0	0	0	0	0	0	0	0	0	0	0	0	0.1275	0	0.065	0	0	0	0
FW6_SE	0.0025	0.0925	0	0	0	0	0.0225	0	0.08	0.0175	0	0	0	0	0	0	0.0075	0	0	0	0	0	0	0	0	0	0	0	0	0	0	0	0.4275	0	0	0	0	0	0
FW6_SW	0.025	0.1025	0	0	0	0	0.025	0	0.0925	0.0075	0	0	0	0	0	0	0	0	0	0	0	0	0	0	0	0	0	0	0	0	0	0	0.2625	0	0	0	0	0	0
SR1_NW	0	0	0	0	0	0.025	0	0	0	0	0	0.065	0	0	0.01	0	0	0	0.005	0.0025	0.02	0	0	0	0	0	0.0375	0	0.0025	0	0	0	0	0.05	0	0	0	0	0
SR1_NE	0	0	0	0	0	0.025	0	0	0	0	0	0.0325	0	0	0	0	0	0	0.005	0.0075	0.0375	0	0	0	0	0	0.0225	0	0.005	0	0	0	0	0.0225	0	0	0	0	0
SR1_SE	0	0	0	0	0	0	0	0	0.01	0	0	0	0	0	0	0	0	0	0	0	0	0	0	0	0	0	0	0	0.0075	0	0	0	0	0	0	0.005	0	0	0
SR1_SW	0	0	0	0	0	0.045	0	0	0.005	0	0	0.0075	0	0	0	0	0	0	0.045	0	0	0	0	0	0	0	0.02	0	0.0225	0	0	0	0	0.05	0	0.0025	0	0	0
SR2_NW	0	0	0	0	0	0.0225	0	0	0	0	0	0	0	0	0.0025	0	0	0	0.3675	0	0	0	0	0	0	0	0	0.025	0	0	0	0	0	0	0	0	0.0925	0	0
SR2_NE	0	0	0	0	0	0.01	0	0	0	0	0	0	0	0	0.0125	0	0.0025	0	0.2675	0	0	0	0	0	0	0	0	0.0225	0	0	0	0	0	0	0	0	0.145	0	0
SR2_SE	0	0	0.0275	0	0	0	0	0	0.0075	0.005	0	0	0	0	0	0.0025	0.045	0	0.0375	0	0	0	0	0	0	0	0	0.005	0	0	0	0	0	0	0	0	0.015	0	0
SR2_SW	0	0	0.005	0	0	0.0675	0	0	0	0.015	0	0.005	0	0	0.0325	0.04	0.0625	0	0.115	0	0	0	0	0	0	0	0	0.0025	0	0	0	0	0	0	0	0	0.085	0	0
SR3_NW	0	0	0.025	0	0	0.0275	0	0	0	0	0	0.0225	0	0.0025	0.035	0	0	0	0	0	0	0	0	0	0	0	0	0	0	0	0	0	0	0	0	0	0	1.51	0
SR3_NE	0	0	0.0025	0	0	0	0	0	0	0	0	0.01	0	0	0	0	0	0	0	0	0	0	0	0	0	0	0	0	0	0	0	0	0.9725	0	0	0	0	0.0075	0
SR3_SE	0	0	0	0	0	0.0075	0	0	0	0	0	0	0	0.0025	0.02	0	0	0	0	0	0	0	0	0	0	0	0	0	0	0	0	0	0	0	0	0	0	0.3275	0
SR3_SW	0	0	0.62	0	0	0	0	0	0	0	0	0	0	0.0075	0.0225	0	0	0	0	0	0	0	0	0	0	0	0	0	0	0	0	0	0.1675	0	0	0	0	0.0025	0

## Sheet: 200 x 200m plots
site name	Banksia_attenuata	Banksia_baueri	Banksia_blechnifolia	Banksia_caleyi	Banksia_coccinea	Banksia_gardneri	Banksia_hiemalis	Banksia_lemanniana	Banksia_nutans_var_cernuella	Banksia_repens	Banksia_sphaerocarpa_var_caesia	Banksia_sphaerocarpa_var_sphaerocarpa	Banksia_violacea	Banksia_arctotidis	Banksia_armata	Banksia_pellaeifolia	Banksia_brunnea	Banksia_cirsioides	Banksia_densa_var_parva	Banksia_cuneata	Banksia_drummondi_subsp_drummondi	Banksia_erythrocephala	Banksia_falcata	Banksia_rufa_subsp_obliquolobia	Banksia_rufa_subsp_chelomacarpa	Banksia_rufa_subsp_rufa	Banksia_hirsuta	Banksia_alliacea	Banksia_nivea_subsp_nivea	Banksia_obtusa	Banksia_octotriginta	Banksia_pallida	Banksia_plumosa_subsp_plumosa	Banksia_pteridifolia_subsp_pteridifolia	Banksia_heliantha	Banksia_sessilis	Banksia_tenuis_var_reptans	Banksia_tenuis_var_tenuis	Banksia_xylothemelia
NK1	0	0	0	0	0	0	0	0	0	0	0.01125	0	0	0	0	0	0	0	0	0	0	0.074375	0	0	0.011875	0.22625	0	0	0	0	0	0.09375	0	0	0	0	0	0	0
DU1	0	0	0	0	0	0	0	0	0	0	0	0	0.0575	0	0	0	0	0	0	0	0	0.189375	0	0.05	0	0	0	0	0	0	0	0.231875	0	0	0	0	0	0	0
DU2	0	0	0	0	0	0	0	0	0	0	0	0	0.02875	0	0	0	0	0	0	0	0	0.02875	0	0.0025	0	0	0	0	0	0	0	0	0	0	0	0	0	0	0.04625
DU3	0	0	0	0	0	0	0	0	0	0	0	0	0.026875	0	0	0	0	0	0	0	0	0.065	0	0.02375	0	0	0	0	0	0	0	0.023125	0	0.003125	0	0	0	0	0.0475
DR1	0	0	0	0	0	0	0	0	0	0	0.005	0	0.07125	0	0	0	0	0	0	0	0	0	0	0	0.001875	0	0	0	0	0	0	0.0025	0	0	0	0	0	0	0
DR2	0	0	0	0	0	0	0	0	0	0	0.04375	0	0.09375	0	0	0	0	0	0	0	0	0.1225	0	0	0.04625	0	0	0	0	0	0	0.015625	0	0	0	0	0	0	0
DR3	0	0	0	0	0	0	0	0	0	0	0.043125	0	0.0175	0	0	0	0	0	0	0	0	0.049375	0	0	0	0	0	0	0	0	0.001875	0.008125	0	0	0	0	0	0	0
LM1	0	0.10125	0	0	0	0	0	0	0	0	0	0	0.016875	0	0	0	0	0	0	0.110625	0	0.135625	0	0.133125	0	0	0	0	0	0	0	0	0	0.093125	0	0	0	0	0
LM2	0	0.031875	0	0	0	0	0	0	0	0	0	0	0.1075	0	0	0	0	0	0	0.02	0	0.213125	0	0.080625	0	0	0	0	0	0	0	0.01125	0	0.05875	0	0	0	0	0
FE1	0	0	0	0	0	0	0.024375	0	0	0	0	0	0	0.02625	0	0	0	0.385	0	0.0075	0	0	0	0	0	0	0	0	0	0	0	0	0	0.005	0	0	0.003125	0	0
FE2	0	0	0	0	0	0	0	0.00875	0	0.038125	0	0	0.099375	0	0	0	0	0	0	0	0	0	0.011875	0	0	0	0	0	0	0	0	0	0.076875	0	0.3875	0	0	0	0
FE3	0	0	0	0	0	0	0.0325	0.000625	0	0.04375	0	0	0.066875	0	0	0	0	0	0	0.018125	0	0	0.07375	0	0	0	0	0	0	0.003125	0	0	0.00125	0.00375	0	0	0	0	0
FE4	0	0	0	0	0	0	0.0525	0.000625	0	0.0325	0	0	0.12375	0	0	0	0	0.0025	0	0	0	0	0.035	0	0	0	0	0	0	0.024375	0	0	0	0.006875	0	0	0	0	0
FE5	0	0	0	0	0	0	0	0.000625	0	0	0	0	0.0675	0.018125	0	0	0	0.34	0	0	0	0	0.00125	0	0	0	0	0	0	0.02375	0	0	0	0	0	0	0	0	0
FE6	0	0	0	0	0	0	0.081875	0.000625	0	0.1075	0	0	0.045	0	0	0	0	0.000625	0	0	0	0	0.01125	0	0	0	0	0	0	0.00875	0	0	0	0.021875	0	0	0	0	0
FW1	0	0	0	0.00375	0	0	0	0	0	0	0	0	0	0.0125	0	0	0	0.105625	0	0	0	0	0	0	0	0	0	0.014375	0	0	0	0	0	0	0	0	0.005	0	0
FW2	0	0	0	0	0	0	0	0.10875	0	0	0	0	0	0	0	0	0	0	0	0	0	0	0.0075	0	0	0	0	0.035625	0	0	0	0	0	0	0	0	0.073125	0	0
FW3	0	0	0	0	0	0	0	0.14	0.00125	0	0	0	0	0	0	0	0	0	0	0	0	0	0.01125	0	0	0	0	0.066875	0	0	0	0	0.003125	0	0	0	0.085	0	0
FW4	0	0	0	0	0	0	0.01625	0.02	0.019375	0.016875	0	0	0.005	0	0	0	0.006875	0.06875	0	0.025	0	0	0.024375	0	0	0	0	0	0	0	0	0	0.1575	0	0	0	0.06	0	0
FW5	0	0	0	0	0	0	0	0.07375	0.0975	0	0	0	0	0	0	0	0	0	0	0	0	0	0.03125	0	0	0	0	0.01875	0	0	0	0	0.18125	0	0	0	0.15	0	0
FW6	0.031875	0.050625	0	0	0	0	0.020625	0	0.081875	0.00625	0	0	0	0	0	0	0.003125	0	0	0	0	0	0	0	0	0	0	0	0	0	0	0	0.209375	0	0.01625	0	0	0	0
SR1	0	0	0	0	0	0.02375	0	0	0.00375	0	0	0.02625	0	0	0.0025	0	0	0	0.01375	0.0025	0.014375	0	0	0	0	0	0.02	0	0.009375	0	0	0	0	0.030625	0	0.001875	0	0	0
SR2	0	0	0.008125	0	0	0.025	0	0	0.001875	0.005	0	0.00125	0	0	0.011875	0.010625	0.0275	0	0.196875	0	0	0	0	0	0	0	0	0.01375	0	0	0	0	0	0	0	0	0.084375	0	0
SR3	0	0	0.161875	0	0	0.00875	0	0	0	0	0	0.008125	0	0.003125	0.019375	0	0	0	0	0	0	0	0	0	0	0	0	0	0	0	0	0	0.285	0	0	0	0	0.461875	0
