# Supplementary material for: The phylogenetic signal of species co-occurrence in high-diversity shrublands: different patterns for fire-killed and fire-resistant species
Source: BMC Ecol. 2012 Sep 27;12:21. doi: 10.1186/1472-6785-12-21 (PMC3485096; doi:10.1186/1472-6785-12-21)
Supplement: Additional file 2 — Species ecological trait data. [file 1472-6785-12-21-S2.xlsx]

## Sheet: banksia_eco
Appendix 2. Ecological traits of Banksia species
species	height.max.m	flower.start	flower.end	seed.length.mm	sprouter
Banksia_alliacea	0.5	mar	sep	17.5	0
Banksia_arctotidis	0.1	sep	sep	12	1
Banksia_armata	1.5	jul	sep	9.5	1
Banksia_attenuata	10	oct	feb	24	1
Banksia_baueri	2	may	jul	13.5	0
Banksia_blechnifolia	0.7	sep	nov	22.5	0
Banksia_brunnea	0.7	aug	aug	13	0
Banksia_caleyi	2	oct	dec	45	0
Banksia_cirsioides	1.5	may	aug	9	0
Banksia_coccinea	8	jun	jan	12.5	0
Banksia_cuneata	5	sep	dec	18.5	0
Banksia_densa_var_parva	2.5	jun	sep	11	0
Banksia_drummondi_subsp_drummondi	1	nov	dec	18	0
Banksia_erythrocephala	1.7	dec	apr	9.5	1
Banksia_falcata	2.3	aug	nov	6.5	0
Banksia_gardneri	0.35	sep	nov	29.5	1
Banksia_hiemalis	0.35	jun	aug	29.5	1
Banksia_heliantha	3	apr	dec	17.5	0
Banksia_hirsuta	2	may	oct	10	0
Banksia_lemanniana	5	oct	jan	43.5	0
Banksia_nivea_subsp_nivea	1.3	jul	sep	11	0
Banksia_nutans_var_cernuella	1	jan	apr	21	0
Banksia_obtusa	0.1	sep	nov	18	0
Banksia_octotriginta	1	jul	aug	13	0
Banksia_pallida	2	apr	jun	9	0
Banksia_pellaeifolia	0.1	jun	aug	18.5	1
Banksia_plumosa_subsp_plumosa	2.5	jan	dec	13	0
Banksia_pteridifolia_subsp_pteridifolia	0.1	mar	may	17.5	1
Banksia_repens	0.1	oct	nov	35	1
Banksia_rufa_subsp_chelomacarpa	0.1	oct	oct	15	1
Banksia_rufa_subsp_obliquolobia	1	oct	oct	13.5	0
Banksia_rufa_subsp_rufa	0.7	aug	oct	12.5	0
Banksia_sessilis	6	may	nov	14	0
Banksia_sphaerocarpa_var_caesia	4	jan	jul	23	1
Banksia_sphaerocarpa_var_sphaerocarpa	2	jan	jul	23	1
Banksia_tenuis_var_reptans	1.5	jun	aug	15.5	0
Banksia_tenuis_var_tenuis	1.5	may	jul	15.5	0
Banksia_violacea	1.5	nov	feb	22.5	0
Banksia_xylothemelia	1	oct	oct	9	1
