# Supplementary material for: The phylogenetic signal of species co-occurrence in high-diversity shrublands: different patterns for fire-killed and fire-resistant species
Source: BMC Ecol. 2012 Sep 27;12:21. doi: 10.1186/1472-6785-12-21 (PMC3485096; doi:10.1186/1472-6785-12-21)
Supplement: Additional file 3 — Soil data. [file 1472-6785-12-21-S3.xlsx]

## Sheet: data.env
Appendix S. Data on edaphic variables in each 20 x 20m plot.
site name	calcium	potassium	phosphorus	nitrate	ph	organic matter	silicon
	ppm	ppm	ppm	ppm		%	ppm
NK1_NW	108.24	29.05	0.21	0.69	6.67	1.37	30.7
NK1_NE	96.84	41.52	0.1	0.71	6.41	0.92	37.74
NK1_SW	104.1	33.59	0.16	0.44	6.32	1.5	47.06
NK1_SE	80.22	40.14	0.1	0.24	6.34	1.17	36.98
DR1_NW	87.96	27.22	0.25	0.2	6.53	1.15	53.66
DR1_NE	116.16	19.03	0.35	0.4	6.84	0.98	56.14
DR1_SW	247.14	24.49	0.68	0.77	6.34	2.33	41.08
DR1_SE	232.56	24.71	0.33	0.57	7.06	1.85	63.96
DR2_NW	199.92	21.95	0.46	0.51	7.1	1.42	58.34
DR2_NE	121.44	22.67	0.25	0.22	7.14	0.91	53.4
DR2_SW	107.22	43.68	0.38	0.15	6.83	1.31	35.72
DR2_SE	124.02	24.92	0.16	0.14	7.44	1.05	50.12
DR3_NW	148.08	64.02	0.15	0.26	6.45	2.12	54.22
DR3_NE	144	61.26	0.15	0.31	6.5	1.69	41.74
DR3_SW	115.26	45.6	0.11	0.19	6.33	1.29	38.64
DR3_SE	135.06	65.7	0.35	0.23	6.26	1.66	44.7
DU1_NW	219.84	55.86	0.53	0.32	6.09	2.71	53.4
DU1_NE	192.48	36.17	0.22	0.32	6.18	2.21	46.06
DU1_SW	252.24	48.48	0.14	0.49	6.13	2.56	43.92
DU1_SE	227.52	58.2	0.17	0.43	5.99	2.69	56.6
DU2_NW	104.88	26.65	0.17	0.23	6.14	0.93	44.96
DU2_NE	86.7	23.79	0.12	0.17	5.95	1.09	44.78
DU2_SW	115.86	33.62	0.34	0.34	6.02	1.38	44.72
DU2_SE	74.16	18.32	0.36	0.27	5.97	1.02	43.76
DU3_NW	196.92	61.86	0.15	3.16	6.45	1.15	59.36
DU3_NE	192.72	61.32	0.19	11.53	6.21	1.36	53.68
DU3_SW	206.46	33.05	0.32	2.89	6	2.03	56.2
DU3_SE	144.96	34.82	0.24	3.2	6.03	1.21	44.42
LM1_NW	297.42	46.02	0.22	0.52	6.18	3.17	61.9
LM1_NE	156.78	47.34	0.13	0.29	5.92	3.11	58.86
LM1_SW	104.16	37.32	0.05	0.22	6.07	1.62	39.2
LM1_SE	135.6	37.08	0.12	0.31	5.95	2.19	45.02
LM2_NW	192.96	35.24	0.14	0.41	6.12	1.38	39.8
LM2_NE	175.68	52.62	0.12	0.53	6.1	1.77	43.94
LM2_SW	145.68	38.82	0.11	0.74	6.13	1.89	38.92
LM2_SE	131.76	31.81	0.13	0.32	6.14	1.23	46.12
FE1_NW	196.5	41.34	0.51	0.7	6.1	2.63	54.14
FE1_NE	251.28	66	0.81	0.92	6.01	3.57	64.84
FE1_SW	205.38	38.76	0.41	4.21	6.36	2.26	49.64
FE1_SE	228.6	58.14	0.52	12.05	6.27	2.44	47.76
FE2_NW	175.44	32.06	0.25	0.2	6.11	2.99	43.3
FE2_NE	155.7	22.81	0.16	0.25	6.27	1.68	41.74
FE2_SW	179.34	33.37	0.21	0.26	6.43	2.73	63
FE2_SE	125.94	23.85	0.28	0.19	6.47	2.09	37.7
FE3_NW	205.38	36.25	0.77	0.21	6.36	4.13	64.36
FE3_NE	149.34	22.62	0.32	1.21	6.32	2.06	35.34
FE3_SW	186	26.95	0.3	0.45	6.26	2.99	43.16
FE3_SE	173.28	29.23	0.36	0.38	6.14	2.63	43.36
FE4_NW	136.74	14.73	0.39	2.01	6.28	1.84	30.26
FE4_NE	191.76	14.43	0.25	8.99	6.26	1.91	35.56
FE4_SW	150.84	11.48	0.36	6.44	6.35	1.66	29.9
FE4_SE	90.9	10.5	0.29	4.69	7.18	1.49	22.08
FE5_NW	191.16	32.15	0.36	0.37	6.38	2.3	45.66
FE5_NE	93.84	34.3	0.16	0.2	6.49	1.2	44.26
FE5_SW	204.78	36.37	0.37	1.42	6.31	2.22	37.54
FE5_SE	121.86	18.63	0.34	0.2	6.45	1.95	29.44
FE6_NW	205.62	24.75	0.3	0.64	6.46	2.27	36.34
FE6_NE	233.22	22.28	0.41	1.59	6.82	2.65	47.62
FE6_SW	144.06	15.29	0.19	0.61	6.89	1.68	46.12
FE6_SE	201.42	21.56	0.22	0.32	6.99	2.3	50.82
FW1_NW	119.7	47.34	0.19	0.17	6.82	2.19	44.14
FW1_NE	96	49.44	0.2	0.13	6.49	2.15	46.5
FW1_SW	68.28	91.26	0.21	0.21	6.95	2.05	57.98
FW1_SE	252	57.84	0.53	0.17	6.48	4.05	38.62
FW2_NW	118.56	29.08	0.35	0.16	6.58	1.41	32.56
FW2_NE	176.34	48	0.15	0.14	6.92	1.99	40.14
FW2_SW	161.94	51	0.23	0.14	6.74	2.03	42.6
FW2_SE	213	93.3	0.17	0.18	7.04	2.04	77.04
FW3_NW	99.12	39.78	0.14	0.14	6.83	1.8	81.8
FW3_NE	543.3	106.56	0.23	0.35	7.07	3.76	74.48
FW3_SW	147.78	50.4	0.19	0.22	7	2.49	54.12
FW3_SE	120.72	55.78	0.17	0.17	7.44	2.45	61.88
FW4_NW	198.48	40.41	0.33	0.25	6.96	3.57	58.08
FW4_NE	98.34	25.51	0.31	0.25	6.72	1.95	27.7
FW4_SW	201.66	67.08	0.32	0.26	6.33	4.95	37.74
FW4_SE	104.04	33.85	0.45	0.17	6.31	2.25	25.94
FW5_NW	105.9	41.95	0.11	0.19	6.34	2.12	44.4
FW5_NE	179.1	60.01	0.14	0.16	6.46	3.58	61.32
FW5_SW	120.6	53.61	0.11	0.14	6.54	2.08	44.44
FW5_SE	104.94	50.72	0.18	0.15	6.55	2.25	42.56
FW6_NW	167.1	28.62	0.98	0.19	6.23	3.44	19.12
FW6_NE	225.12	38.34	0.61	0.26	6.16	3.95	50.98
FW6_SW	134.34	24.03	0.44	0.2	6.63	2.54	25
FW6_SE	220.8	41.44	0.76	0.19	6.42	4.23	27.16
SR1_NW	148.02	23.64	0.14	0.2	6.4	2.01	35.96
SR1_NE	100.26	13.77	0.26	8.62	6.6	1.14	48
SR1_SW	204.96	50.06	0.1	0.77	6.64	3.35	37.58
SR1_SE	162.24	23.89	0.81	6.22	6.74	3.18	49.88
SR2_NW	114	24.62	0.32	0.19	6.76	1.62	46.12
SR2_NE	104.34	19.36	0.23	0.26	6.56	2.07	34.48
SR2_SW	153.18	19.97	0.56	0.29	6.13	2.08	22.8
SR2_SE	129.72	20.27	0.89	0.22	6.16	2.32	21.18
SR3_NW	155.76	45.11	0.1	0.33	6.17	2.81	37.24
SR3_NE	138.6	59.72	0.47	0.4	5.67	4.94	37.64
SR3_SW	172.44	65.58	0.47	0.46	5.85	4.44	46.62
SR3_SE	143.64	69.24	0.62	0.57	5.79	3.92	43.96
